# Supplementary material for: Tenascin-C orchestrates radiotherapy-induced head and neck tumor regression
Source: EMBO Mol Med. 2026 Mar 31;18(5):1707–43. doi: 10.1038/s44321-026-00406-8 (PMC13179387; doi:10.1038/s44321-026-00406-8)
Supplement: Supplementary file 3 — Source data Fig. 1 [file 44321_2026_406_MOESM3_ESM.zip]

Archive with 36 entries (33 files):
- Figure 1/
- __MACOSX/._Figure 1
- Figure 1/Fig1C ki67 positive.xlsx
- __MACOSX/Figure 1/._Fig1C ki67 positive.xlsx
- Figure 1/.DS_Store
- __MACOSX/Figure 1/._.DS_Store
- Figure 1/Fig1D CD45 positive.xlsx
- __MACOSX/Figure 1/._Fig1D CD45 positive.xlsx
- Figure 1/Fig1J/
- __MACOSX/Figure 1/._Fig1J
- Figure 1/Fig 1G.xlsx
- __MACOSX/Figure 1/._Fig 1G.xlsx
- Figure 1/Fig 1K.xlsx
- __MACOSX/Figure 1/._Fig 1K.xlsx
- Figure 1/Fig1A tumor size.xlsx
- __MACOSX/Figure 1/._Fig1A tumor size.xlsx
- Figure 1/Fig 1F.xlsx
- __MACOSX/Figure 1/._Fig 1F.xlsx
- Figure 1/Fig 1E.xlsx
- __MACOSX/Figure 1/._Fig 1E.xlsx
- Figure 1/Fig 1H.xlsx
- __MACOSX/Figure 1/._Fig 1H.xlsx
- Figure 1/fig 1B/
- __MACOSX/Figure 1/._fig 1B
- Figure 1/Fig1J/LN WT CD3 B220.tif
- __MACOSX/Figure 1/Fig1J/._LN WT CD3 B220.tif
- Figure 1/Fig1J/LNKO CD3 B220.tif
- __MACOSX/Figure 1/Fig1J/._LNKO CD3 B220.tif
- Figure 1/fig 1B/3- Fig 1B KO_NIR.TIF
- __MACOSX/Figure 1/fig 1B/._3- Fig 1B KO_NIR.TIF
- Figure 1/fig 1B/2- Fig 1B WT_IR.TIF
- __MACOSX/Figure 1/fig 1B/._2- Fig 1B WT_IR.TIF
- Figure 1/fig 1B/4- Fig 1B KO_IR.TIF
- __MACOSX/Figure 1/fig 1B/._4- Fig 1B KO_IR.TIF
- Figure 1/fig 1B/1- Fig 1B WT_NIR.TIF
- __MACOSX/Figure 1/fig 1B/._1- Fig 1B WT_NIR.TIF
