# Supplementary material for: Tenascin-C orchestrates radiotherapy-induced head and neck tumor regression
Source: EMBO Mol Med. 2026 Mar 31;18(5):1707–43. doi: 10.1038/s44321-026-00406-8 (PMC13179387; doi:10.1038/s44321-026-00406-8)
Supplement: Supplementary file 3 — Source data Fig. 1 [file 44321_2026_406_MOESM3_ESM.zip › Figure 1/Fig1C ki67 positive.xlsx]

## Sheet: Feuil1
WT NIR	TNC KO NIR	WT IR	TNC KO IR
73	65	23	55
88	54	16	37
69	49	46	67
92	78	35	42
81	69	33	49
