# Supplementary material for: Tenascin-C orchestrates radiotherapy-induced head and neck tumor regression
Source: EMBO Mol Med. 2026 Mar 31;18(5):1707–43. doi: 10.1038/s44321-026-00406-8 (PMC13179387; doi:10.1038/s44321-026-00406-8)
Supplement: Supplementary file 3 — Source data Fig. 1 [file 44321_2026_406_MOESM3_ESM.zip › Figure 1/Fig1D CD45 positive.xlsx]

## Sheet: Feuil1
WT NIR	TNC KO NIR	WT IR	TNC KO IR
1.14232	2.17614	0.731886	2.15678
0.767588	2.2205	0.403642	1.98204
0.924538	1.98209	0.531129	1.74019
1.16556	2.09551	0.577641	2.30992
		0.689563	2.55902
