# Supplementary material for: Tenascin-C orchestrates radiotherapy-induced head and neck tumor regression
Source: EMBO Mol Med. 2026 Mar 31;18(5):1707–43. doi: 10.1038/s44321-026-00406-8 (PMC13179387; doi:10.1038/s44321-026-00406-8)
Supplement: Supplementary file 3 — Source data Fig. 1 [file 44321_2026_406_MOESM3_ESM.zip › Figure 1/Fig 1K.xlsx]

## Sheet: Feuil1
B220		CD3
WT	KO	WT	KO
0.673655	2.42238	0.401026	0.964339
1.43516	1.75005	0.897912	2.42067
1.09013	2.8806	0.794237	1.64687
0.911073	1.42909	1.03126	2.05143
1.00388	1.56886	1.00481	4.47331
