# Supplementary material for: Tenascin-C orchestrates radiotherapy-induced head and neck tumor regression
Source: EMBO Mol Med. 2026 Mar 31;18(5):1707–43. doi: 10.1038/s44321-026-00406-8 (PMC13179387; doi:10.1038/s44321-026-00406-8)
Supplement: Supplementary file 3 — Source data Fig. 1 [file 44321_2026_406_MOESM3_ESM.zip › Figure 1/Fig1A tumor size.xlsx]

## Sheet: Feuil1
TNC WT NIR	TNC KO NIR	TNC WT IR	TNC KO IR
0.778297	0.588698	0.453723	0.284953
0.583844	0.307075	0.102582	0.620555
0.964647	0.215607	0.0674737	0.208913
0.662435	0.315755	0.079555	0.0726342
1.42848	0.416213	1.01501	0.980752
0.521262	0.191339	0.264976	0.0427064
3.97626*	0.216106	0.647936	0.223296
