# Supplementary material for: Tenascin-C orchestrates radiotherapy-induced head and neck tumor regression
Source: EMBO Mol Med. 2026 Mar 31;18(5):1707–43. doi: 10.1038/s44321-026-00406-8 (PMC13179387; doi:10.1038/s44321-026-00406-8)
Supplement: Supplementary file 3 — Source data Fig. 1 [file 44321_2026_406_MOESM3_ESM.zip › Figure 1/Fig 1F.xlsx]

## Sheet: Feuil1
WT NIR	TNC KO NIR	WT IR	TNC KO IR
0.80729	2.81156	0.425199	2.62502
1.13963	3.14572	0.514072	2.95844
0.888474	2.79298	0.549691	2.74683
1.16461	3.01256	0.904198	3.23181
		0.871064	2.91
