# Supplementary material for: Tenascin-C orchestrates radiotherapy-induced head and neck tumor regression
Source: EMBO Mol Med. 2026 Mar 31;18(5):1707–43. doi: 10.1038/s44321-026-00406-8 (PMC13179387; doi:10.1038/s44321-026-00406-8)
Supplement: Supplementary file 3 — Source data Fig. 1 [file 44321_2026_406_MOESM3_ESM.zip › Figure 1/Fig 1E.xlsx]

## Sheet: Feuil1
WT NIR	TNC KO NIR	WT IR	TNC KO IR
14.3	11.98	30.6	4.76
22.9	9.54	26.6	7.96
7.41	7.54	30.4	1.65
15.3	3.67	18.3	14.79
17.8	2.98	25.8	9.65
		15.9	5.89
