# Supplementary material for: Tenascin-C orchestrates radiotherapy-induced head and neck tumor regression
Source: EMBO Mol Med. 2026 Mar 31;18(5):1707–43. doi: 10.1038/s44321-026-00406-8 (PMC13179387; doi:10.1038/s44321-026-00406-8)
Supplement: Supplementary file 4 — Source data Fig. 2 [file 44321_2026_406_MOESM4_ESM.zip]

Archive with 30 entries (27 files):
- Figure 2/
- __MACOSX/._Figure 2
- Figure 2/2A/
- __MACOSX/Figure 2/._2A
- Figure 2/fig 2E/
- __MACOSX/Figure 2/._fig 2E
- Figure 2/2F CCL21.xlsx
- __MACOSX/Figure 2/._2F CCL21.xlsx
- Figure 2/2A/CCL21 TNC KO.tif
- __MACOSX/Figure 2/2A/._CCL21 TNC KO.tif
- Figure 2/2A/CCL21 TNC WT.tif
- __MACOSX/Figure 2/2A/._CCL21 TNC WT.tif
- Figure 2/2A/gp38 TNC WT.tif
- __MACOSX/Figure 2/2A/._gp38 TNC WT.tif
- Figure 2/2A/gp38 TNC KO.tif
- __MACOSX/Figure 2/2A/._gp38 TNC KO.tif
- Figure 2/fig 2E/CDM-FRCWT-FN.TIF
- __MACOSX/Figure 2/fig 2E/._CDM-FRCWT-FN.TIF
- Figure 2/fig 2E/CDM-FRCWT-ColIV.TIF
- __MACOSX/Figure 2/fig 2E/._CDM-FRCWT-ColIV.TIF
- Figure 2/fig 2E/._CDM-FRCKO-FN.TIF
- __MACOSX/Figure 2/fig 2E/._._CDM-FRCKO-FN.TIF
- Figure 2/fig 2E/2- Fig 2E-KO_TNC+ColXII (2).TIF
- __MACOSX/Figure 2/fig 2E/._2- Fig 2E-KO_TNC+ColXII (2).TIF
- Figure 2/fig 2E/CDM-FRCKO-FN.TIF
- __MACOSX/Figure 2/fig 2E/._CDM-FRCKO-FN.TIF
- Figure 2/fig 2E/CDM-FRCKO-ColIV.TIF
- __MACOSX/Figure 2/fig 2E/._CDM-FRCKO-ColIV.TIF
- Figure 2/fig 2E/1- Fig 2E-WT_TNC+ColXII (2).TIF
- __MACOSX/Figure 2/fig 2E/._1- Fig 2E-WT_TNC+ColXII (2).TIF
