# Supplementary material for: Tenascin-C orchestrates radiotherapy-induced head and neck tumor regression
Source: EMBO Mol Med. 2026 Mar 31;18(5):1707–43. doi: 10.1038/s44321-026-00406-8 (PMC13179387; doi:10.1038/s44321-026-00406-8)
Supplement: Supplementary file 4 — Source data Fig. 2 [file 44321_2026_406_MOESM4_ESM.zip › Figure 2/2F CCL21.xlsx]

## Sheet: Feuil1
	WT					TNC KO
no TNC	62.917	117.083	69.167	73.333	62.917	37.917	25.417	0.417	21.25
+ TNC soluble	50.417	54.583	98.333	79.583	62.917	17.083	4.583	33.75	21.25	37.917
