# Supplementary material for: Tenascin-C orchestrates radiotherapy-induced head and neck tumor regression
Source: EMBO Mol Med. 2026 Mar 31;18(5):1707–43. doi: 10.1038/s44321-026-00406-8 (PMC13179387; doi:10.1038/s44321-026-00406-8)
Supplement: Supplementary file 5 — Source data Fig. 3 [file 44321_2026_406_MOESM5_ESM.zip]

Archive with 32 entries (29 files):
- Figure 3/
- __MACOSX/._Figure 3
- Figure 3/Fig 3B cell density.xlsx
- __MACOSX/Figure 3/._Fig 3B cell density.xlsx
- Figure 3/Fig 3G.xlsx
- __MACOSX/Figure 3/._Fig 3G.xlsx
- Figure 3/fig 3E/
- __MACOSX/Figure 3/._fig 3E
- Figure 3/3A/
- __MACOSX/Figure 3/._3A
- Figure 3/Fig 3F DC ret.xlsx
- __MACOSX/Figure 3/._Fig 3F DC ret.xlsx
- Figure 3/Fig 3H.xlsx
- __MACOSX/Figure 3/._Fig 3H.xlsx
- Figure 3/Fig 3D .xlsx
- __MACOSX/Figure 3/._Fig 3D .xlsx
- Figure 3/fig 3E/2- Fig 3E_WT IR.TIF
- __MACOSX/Figure 3/fig 3E/._2- Fig 3E_WT IR.TIF
- Figure 3/fig 3E/3- Fig 3E_KO NIR.TIF
- __MACOSX/Figure 3/fig 3E/._3- Fig 3E_KO NIR.TIF
- Figure 3/fig 3E/1- Fig 3E_WT-NIR.TIF
- __MACOSX/Figure 3/fig 3E/._1- Fig 3E_WT-NIR.TIF
- Figure 3/fig 3E/4- Fig 3E_KO IR.TIF
- __MACOSX/Figure 3/fig 3E/._4- Fig 3E_KO IR.TIF
- Figure 3/3A/WT NIR.tif
- __MACOSX/Figure 3/3A/._WT NIR.tif
- Figure 3/3A/KO NIR.tif
- __MACOSX/Figure 3/3A/._KO NIR.tif
- Figure 3/3A/KO IR.tif
- __MACOSX/Figure 3/3A/._KO IR.tif
- Figure 3/3A/WT IR.tif
- __MACOSX/Figure 3/3A/._WT IR.tif
