# Supplementary material for: Tenascin-C orchestrates radiotherapy-induced head and neck tumor regression
Source: EMBO Mol Med. 2026 Mar 31;18(5):1707–43. doi: 10.1038/s44321-026-00406-8 (PMC13179387; doi:10.1038/s44321-026-00406-8)
Supplement: Supplementary file 5 — Source data Fig. 3 [file 44321_2026_406_MOESM5_ESM.zip › Figure 3/Fig 3B cell density.xlsx]

## Sheet: Feuil1
WT	TNC KO
7.38328	87.1066
10.1182	32.6335
11.3479	40.7904
8.41366	90.4393
8.26592	43.5475
7.53171	51.3896
9.6249	45.4741
8.21088	41.6917
11.9263	80.2837
12.8841	68.606
12.2312	46.3855
11.1003	86.7374
11.6332	37.317
6.94926	34.6877
13.038	39.6132
13.0345	33.2099
9.56451	39.0146
11.3511	38.9023
10.507	35.3503
10.9883	35.7406
10.4494	34.6195
9.9695	80.867
10.9691	34.8185
9.75431	43.8083
5.80622	50.2627
12.2234	85.2254
14.4939	53.5189
9.32376	49.0987
9.28397	26.29
16.177	41.8412
9.99891	34.1074
6.81762	26.0856
10.6092	48.9746
8.46694	36.0521
9.99304	38.4787
13.4554	52.9354
11.0503	40.1798
7.78334	44.3103
7.64403	46.2955
12.7982	47.3538
11.4364	32.3596
14.9904	29.7547
8.39913	49.2011
12.0602	77.6056
9.45019	55.7102
11.7908	76.5783
7.35711	32.6446
7.44067	33.5566
6.20497	34.4641
7.46978	30.5016
9.9337	44.4225
8.98616	34.3782
7.70145	31.7817
8.82976	30.1106
11.4086	52.9749
11.2541	48.2042
13.835	32.0569
8.32722	86.4224
9.75247	75.4791
11.9405	39.1474
9.57478	45.9701
7.46602	85.7331
9.40416	41.5493
7.33776	50.9631
10.9535	108.751
12.6289	76.7578
12.9387	87.7332
6.53103	44.5196
13.97	42.4869
6.78241	40.8574
9.01987	43.3724
7.87871	35.1918
10.5084	37.1007
9.80355	37.1017
11.9391	74.5707
9.12991	36.4479
8.97175	42.3725
9.52814	51.5495
14.1342	38.5167
10.3551	83.7318
7.68439	76.0713
12.3962	34.3899
7.42044	84.0555
7.55099	23.8961
12.1763	46.3724
11.68	90.8522
13.3109	26.962
6.86086	40.9674
12.9	105.237
13.8984	34.3961
8.48308	41.4286
9.85633	33.0245
12.3306	43.4735
9.82853	91.4407
9.40135	33.0694
10.1206	77.8423
11.3361	29.306
10.6012	95.199
10.8121	38.5161
10.1856	56.0092
