# Supplementary material for: Tenascin-C orchestrates radiotherapy-induced head and neck tumor regression
Source: EMBO Mol Med. 2026 Mar 31;18(5):1707–43. doi: 10.1038/s44321-026-00406-8 (PMC13179387; doi:10.1038/s44321-026-00406-8)
Supplement: Supplementary file 5 — Source data Fig. 3 [file 44321_2026_406_MOESM5_ESM.zip › Figure 3/Fig 3F DC ret.xlsx]

## Sheet: Feuil1
	WT						KO						WT + CCR7						WT + Nb3
NIR	32	26	22	39	18	29	8	5	5	9	3	7	5	9	12	3	6	8	16	9	13	15	18	17
IR	41	33	38	49	31	52	9	9	5	7	12	3	3	6	8	4	9	5	15	14	22	9	17	15
