# Supplementary material for: Tenascin-C orchestrates radiotherapy-induced head and neck tumor regression
Source: EMBO Mol Med. 2026 Mar 31;18(5):1707–43. doi: 10.1038/s44321-026-00406-8 (PMC13179387; doi:10.1038/s44321-026-00406-8)
Supplement: Supplementary file 5 — Source data Fig. 3 [file 44321_2026_406_MOESM5_ESM.zip › Figure 3/Fig 3H.xlsx]

## Sheet: Feuil1
	NIR (2^-ddCT)	IR (2^-ddCT)
0% FBS medium	0.97	7.48
	0.98	3.89
	0.82	7.01
	0.79	4.5
	1.47	3.66
	1.36	6.35
	0.62	5.82
	0.98	10.45
TGFb	8.47	9.77
	5.92	10.61
	8.71	13.98
	8.96	16.31
	9.89	13.41
	6.37	10.29
	7.01	14.45
	7.17	8.52
OSCC medium	4.98	4.99
	5.19	5.37
	3.61	6.62
	4.28	5.55
	3.45	6.57
	3.46	9.91
	4.04	9.36
	4.63	8.6
OSCC medium + GW	0.7	2.91
	1.46	1.67
	0.9	2.61
	1.5	2.97
	1.3	1.41
	1.01	2.71
	0.69	1.56
	0.6	1.62
