# Supplementary material for: Tenascin-C orchestrates radiotherapy-induced head and neck tumor regression
Source: EMBO Mol Med. 2026 Mar 31;18(5):1707–43. doi: 10.1038/s44321-026-00406-8 (PMC13179387; doi:10.1038/s44321-026-00406-8)
Supplement: Supplementary file 5 — Source data Fig. 3 [file 44321_2026_406_MOESM5_ESM.zip › Figure 3/Fig 3D .xlsx]

## Sheet: Feuil1
WT	TNC KO	WT IR	TNC KO IR
3.99	0.5	1.8	0.66
1.71	0.24	1.16	0.55
2.02		2.2	0.41
