# Supplementary material for: Tenascin-C orchestrates radiotherapy-induced head and neck tumor regression
Source: EMBO Mol Med. 2026 Mar 31;18(5):1707–43. doi: 10.1038/s44321-026-00406-8 (PMC13179387; doi:10.1038/s44321-026-00406-8)
Supplement: Supplementary file 6 — Source data Fig. 4 [file 44321_2026_406_MOESM6_ESM.zip]

Archive with 56 entries (52 files):
- Figure 4/
- __MACOSX/._Figure 4
- Figure 4/Fig 4F.xlsx
- __MACOSX/Figure 4/._Fig 4F.xlsx
- Figure 4/Fig 4C/
- __MACOSX/Figure 4/._Fig 4C
- Figure 4/Fig 4B.xlsx
- __MACOSX/Figure 4/._Fig 4B.xlsx
- Figure 4/Fig 4G/
- __MACOSX/Figure 4/._Fig 4G
- Figure 4/Fig 4A/
- __MACOSX/Figure 4/._Fig 4A
- Figure 4/Fig 4H.xlsx
- __MACOSX/Figure 4/._Fig 4H.xlsx
- Figure 4/Fig 4D.xlsx
- __MACOSX/Figure 4/._Fig 4D.xlsx
- Figure 4/Fig 4E.xlsx
- __MACOSX/Figure 4/._Fig 4E.xlsx
- Figure 4/Fig 4I.xlsx
- __MACOSX/Figure 4/._Fig 4I.xlsx
- Figure 4/Fig 4C/ko nir.tif
- __MACOSX/Figure 4/Fig 4C/._ko nir.tif
- Figure 4/Fig 4C/ko ir.tif
- __MACOSX/Figure 4/Fig 4C/._ko ir.tif
- Figure 4/Fig 4C/shtnc ir.tif
- __MACOSX/Figure 4/Fig 4C/._shtnc ir.tif
- Figure 4/Fig 4C/shC NIR.tif
- __MACOSX/Figure 4/Fig 4C/._shC NIR.tif
- Figure 4/Fig 4C/shtnc nir.tif
- __MACOSX/Figure 4/Fig 4C/._shtnc nir.tif
- Figure 4/Fig 4C/shc ir.tif
- __MACOSX/Figure 4/Fig 4C/._shc ir.tif
- Figure 4/Fig 4G/IR vim.tif
- __MACOSX/Figure 4/Fig 4G/._IR vim.tif
- Figure 4/Fig 4G/IR+ GW pSMAD.tif
- __MACOSX/Figure 4/Fig 4G/._IR+ GW pSMAD.tif
- Figure 4/Fig 4G/NIR vimentin.tif
- __MACOSX/Figure 4/Fig 4G/._NIR vimentin.tif
- Figure 4/Fig 4G/IR + GW vimentin.tif
- __MACOSX/Figure 4/Fig 4G/._IR + GW vimentin.tif
- Figure 4/Fig 4G/NIR pSMAD.tif
- __MACOSX/Figure 4/Fig 4G/._NIR pSMAD.tif
- Figure 4/Fig 4G/IR pSMAD.tif
- __MACOSX/Figure 4/Fig 4G/._IR pSMAD.tif
- Figure 4/Fig 4A/OSCC13-FRCWTShC bECad.tif
- __MACOSX/Figure 4/Fig 4A/._OSCC13-FRCWTShC bECad.tif
- Figure 4/Fig 4A/Composite_OSCC FRC shc ECad-ITGA7.tif
- __MACOSX/Figure 4/Fig 4A/._Composite_OSCC FRC shc ECad-ITGA7.tif
- Figure 4/Fig 4A/OSCC13-FRCWTShCITGA7.tif
- __MACOSX/Figure 4/Fig 4A/._OSCC13-FRCWTShCITGA7.tif
- Figure 4/Fig 4A/Composite_OSCC FRC KO ECad-ITGA7.tif
- __MACOSX/Figure 4/Fig 4A/._Composite_OSCC FRC KO ECad-ITGA7.tif
- Figure 4/Fig 4A/OSCC13-FRCKOITGA7.tif
- __MACOSX/Figure 4/Fig 4A/._OSCC13-FRCKOITGA7.tif
- Figure 4/Fig 4A/OSCC13-FRCKO ECad.tif
- __MACOSX/Figure 4/Fig 4A/._OSCC13-FRCKO ECad.tif
