# Supplementary material for: Tenascin-C orchestrates radiotherapy-induced head and neck tumor regression
Source: EMBO Mol Med. 2026 Mar 31;18(5):1707–43. doi: 10.1038/s44321-026-00406-8 (PMC13179387; doi:10.1038/s44321-026-00406-8)
Supplement: Supplementary file 6 — Source data Fig. 4 [file 44321_2026_406_MOESM6_ESM.zip › Figure 4/Fig 4F.xlsx]

## Sheet: Feuil1
2^-ddCT
shC NIR	sh2 NIR	TNC KO NIR	shC IR	sh2 IR	TNC KO IR
1	1.02695	1.54023	6.10122	2.80746	2.28603
1	1.47083	1.45899	4.28928	3.54268	1.9802
1	1.26666	2.85248	7.41944	3.48358	2.81235
	1.06638	1.07276
