# Supplementary material for: Tenascin-C orchestrates radiotherapy-induced head and neck tumor regression
Source: EMBO Mol Med. 2026 Mar 31;18(5):1707–43. doi: 10.1038/s44321-026-00406-8 (PMC13179387; doi:10.1038/s44321-026-00406-8)
Supplement: Supplementary file 6 — Source data Fig. 4 [file 44321_2026_406_MOESM6_ESM.zip › Figure 4/Fig 4B.xlsx]

## Sheet: Feuil1
2^-ddCT
shC NIR	sh2 NIR	TNC KO NIR	shC IR	sh2 IR	TNC KO IR
1	0.102	0.035	5.104	0.114	0.773
1	0.372	0.151	7.258	0.783	0.638
1	0.061	0.095	3.743	0.272	0.367
