# Supplementary material for: Tenascin-C orchestrates radiotherapy-induced head and neck tumor regression
Source: EMBO Mol Med. 2026 Mar 31;18(5):1707–43. doi: 10.1038/s44321-026-00406-8 (PMC13179387; doi:10.1038/s44321-026-00406-8)
Supplement: Supplementary file 6 — Source data Fig. 4 [file 44321_2026_406_MOESM6_ESM.zip › Figure 4/Fig 4H.xlsx]

## Sheet: Feuil1
pSMAD+ cells (%)
NIR	IR	IR+GW
9.92063	34.1463	7.69231
8.92019	33.3333	2.08333
0	33.3333	0
