# Supplementary material for: Tenascin-C orchestrates radiotherapy-induced head and neck tumor regression
Source: EMBO Mol Med. 2026 Mar 31;18(5):1707–43. doi: 10.1038/s44321-026-00406-8 (PMC13179387; doi:10.1038/s44321-026-00406-8)
Supplement: Supplementary file 6 — Source data Fig. 4 [file 44321_2026_406_MOESM6_ESM.zip › Figure 4/Fig 4D.xlsx]

## Sheet: Feuil1
shC NIR	sh2 NIR	TNC KO NIR	shC IR	sh2 IR	TNC KO IR
8.33333	3.15789	0	90	12.2137	15.9091
13.4146	14.2857	11.2069	95.6204	20.9877	11.8056
8.04598	8.13953	7.74648	93.75	28.8288	25
