# Supplementary material for: Tenascin-C orchestrates radiotherapy-induced head and neck tumor regression
Source: EMBO Mol Med. 2026 Mar 31;18(5):1707–43. doi: 10.1038/s44321-026-00406-8 (PMC13179387; doi:10.1038/s44321-026-00406-8)
Supplement: Supplementary file 6 — Source data Fig. 4 [file 44321_2026_406_MOESM6_ESM.zip › Figure 4/Fig 4E.xlsx]

## Sheet: Feuil1
2^-ddCT
shC NIR	sh2 NIR	TNC KO NIR	shC IR	sh2 IR	TNC KO IR
1	0.458634	0.451576	2.62605	2.15643	1.98319
1	0.748199	0.725378	3.12355	3.09786	1.38685
1	0.533384	0.502097	3.97398	0.922188	1.94452
	0.525938	0.431372
