# Supplementary material for: Tenascin-C orchestrates radiotherapy-induced head and neck tumor regression
Source: EMBO Mol Med. 2026 Mar 31;18(5):1707–43. doi: 10.1038/s44321-026-00406-8 (PMC13179387; doi:10.1038/s44321-026-00406-8)
Supplement: Supplementary file 6 — Source data Fig. 4 [file 44321_2026_406_MOESM6_ESM.zip › Figure 4/Fig 4I.xlsx]

## Sheet: Feuil1
pSMAD+ cells (%)
NIR	IR	IR+GW
21.4286	52.6316	1.03093
16.25	54.1096	0
14.0845	42.1488	0
