# Supplementary material for: Tenascin-C orchestrates radiotherapy-induced head and neck tumor regression
Source: EMBO Mol Med. 2026 Mar 31;18(5):1707–43. doi: 10.1038/s44321-026-00406-8 (PMC13179387; doi:10.1038/s44321-026-00406-8)
Supplement: Supplementary file 7 — Source data Fig. 5 [file 44321_2026_406_MOESM7_ESM.zip]

Archive with 40 entries (37 files):
- Figure 5/
- __MACOSX/._Figure 5
- Figure 5/Fig 5A.xlsx
- __MACOSX/Figure 5/._Fig 5A.xlsx
- Figure 5/Fig 5D.xlsx
- __MACOSX/Figure 5/._Fig 5D.xlsx
- Figure 5/Fig 5E/
- __MACOSX/Figure 5/._Fig 5E
- Figure 5/Fig 5B/
- __MACOSX/Figure 5/._Fig 5B
- Figure 5/Fig 5C.xlsx
- __MACOSX/Figure 5/._Fig 5C.xlsx
- Figure 5/Fig 5E/OSCC FRC WT GP38.tif
- __MACOSX/Figure 5/Fig 5E/._OSCC FRC WT GP38.tif
- Figure 5/Fig 5E/OSCC FRCWT LM.tif
- __MACOSX/Figure 5/Fig 5E/._OSCC FRCWT LM.tif
- Figure 5/Fig 5E/OSCC FRCKO LM.tif
- __MACOSX/Figure 5/Fig 5E/._OSCC FRCKO LM.tif
- Figure 5/Fig 5E/OSCC LM.tif
- __MACOSX/Figure 5/Fig 5E/._OSCC LM.tif
- Figure 5/Fig 5E/OSCC FRCKO GP38.tif
- __MACOSX/Figure 5/Fig 5E/._OSCC FRCKO GP38.tif
- Figure 5/Fig 5E/OSCC GP38.tif
- __MACOSX/Figure 5/Fig 5E/._OSCC GP38.tif
- Figure 5/Fig 5B/OSCC FRC CD45.tif
- __MACOSX/Figure 5/Fig 5B/._OSCC FRC CD45.tif
- Figure 5/Fig 5B/OSCC FRC  ERTR7.tif
- __MACOSX/Figure 5/Fig 5B/._OSCC FRC  ERTR7.tif
- Figure 5/Fig 5B/TNC LM OSCC.tif
- __MACOSX/Figure 5/Fig 5B/._TNC LM OSCC.tif
- Figure 5/Fig 5B/OSCC FRC  LM TNC.tif
- __MACOSX/Figure 5/Fig 5B/._OSCC FRC  LM TNC.tif
- Figure 5/Fig 5B/OSCC CD45.tif
- __MACOSX/Figure 5/Fig 5B/._OSCC CD45.tif
- Figure 5/Fig 5B/OSCC  CK818.tif
- __MACOSX/Figure 5/Fig 5B/._OSCC  CK818.tif
- Figure 5/Fig 5B/OSCC  ERTR7.tif
- __MACOSX/Figure 5/Fig 5B/._OSCC  ERTR7.tif
- Figure 5/Fig 5B/OSCC + FRC  CK818.tif
- __MACOSX/Figure 5/Fig 5B/._OSCC + FRC  CK818.tif
