# Supplementary material for: Tenascin-C orchestrates radiotherapy-induced head and neck tumor regression
Source: EMBO Mol Med. 2026 Mar 31;18(5):1707–43. doi: 10.1038/s44321-026-00406-8 (PMC13179387; doi:10.1038/s44321-026-00406-8)
Supplement: Supplementary file 7 — Source data Fig. 5 [file 44321_2026_406_MOESM7_ESM.zip › Figure 5/Fig 5A.xlsx]

## Sheet: Feuil1
	Tumor volume
Engraftment:	OSCC 1	OSCC 2	OSCC 3	OSCC 4	OSCC 5	OSCC 6	OSCC+FRC 1	OSCC + FRC 2	OSCC + FRC 3	OSCC + FRC 4	OSCC + FRC 5
09/03/2021	0	0	0	0	0	0	0	0	0	0	0
11/03/2021	0	0	0	0	0	0	0	0	0	0	0
16/03/2021	0	0	0	0	0	0	72.576	0	0	67.5	0
18/03/2021	0	0	0	23.4135	0	0	47.432	48.074	0	40.678	0
22/03/2021	0	0	0	35.301	24.5	0	116.463	97.686	12.506	10.935	12.615
26/03/2021	0	0	0	32.49	10.14	0	57.319	143.36	39.2	37.0284	4.212
29/03/2021	0	0	0	27.436	14.297	0	191.1	178.85	30.625	34.4	0
01/04/2021	0	0	0	24.624	29.602	0	237.276	239.704	100.048	66.25	0
05/04/2021	0	0	0	33.0979	42.0777	0	285.628	295.843	152.46	306.56	0
09/04/2021	25.4397	0	0	71.9298	67.875	0	475.312	347.01	198.416	192.099	0
13/04/2021	0	0	33.462	143.65	164.152	0	506.944	1581.06	406.78	636.263	0
14/04/2021							744.188	1692.91	373.841	877.566
15/04/2021	7.935	0	27.38	183.75	176.4	0	865.536		578.259	730.174	0
19/04/2021	34.4	0	21.2355	171.113	343.914	0	803.374		944.539	954.878	0
22/04/2021	55.225	0	57.8402	231.811	327.228	0	1411.55		1180.98	1431.64	0
23/04/2021							1873.95		1581.72	988.604
26/04/2021	124.416	0	78.416	342.216	364.5	0					0
29/04/2021	234.423	0	55.47	279.046	246.054	0					0
03/05/2021	404.352	0	80.64	374.666	343.914	0					0
06/05/2021	800.033	0	90.75	348.8	313.6	0					0
10/05/2021	1322.5	0	80.631	408.726	465.408	0					0
12/05/2021	1818.44	0	93.775	708.736	551.668	0					0
14/05/2021		0	78.75	545.754	520	0					0
17/05/2021		0	67.712		634.834	0					0
20/05/2021		0	87.1335		951.385	0					0
25/05/2021
31/05/2021		0	273.78			0					0
03/06/2021		0	380.894			0					0
04/06/2021
08/06/2021		0	305.344			0					0
10/06/2021		0	379.312			0					0
15/06/2021		0	673.672			0					0
17/06/2021		0	473.812			0					0
21/06/2021		0	421.2			0					0
24/06/2021		0	552.96			0					0
28/06/2021		0	1051.47			0					0
01/07/2021		0	1391.59			0					0
02/07/2021			1348.65								0
07/07/2021		0				0					0
