# Supplementary material for: Tenascin-C orchestrates radiotherapy-induced head and neck tumor regression
Source: EMBO Mol Med. 2026 Mar 31;18(5):1707–43. doi: 10.1038/s44321-026-00406-8 (PMC13179387; doi:10.1038/s44321-026-00406-8)
Supplement: Supplementary file 7 — Source data Fig. 5 [file 44321_2026_406_MOESM7_ESM.zip › Figure 5/Fig 5D.xlsx]

## Sheet: Feuil1
	OSCC										OSCC + FRC WT									OSCC + FRC TNC KO
Day 1	0	0	0	0	0	0	0	0	0	0	0	0	0	0	0	0	0	0	0	0	0	0	0	0	0	0	0
Day 8	6.28789	4.18879	0	0	0	0	0	0	0	0	17.9742	43.3968	42.8024	80.6293	0	0	40.1944	0	77.5114	9.52502	12.3778	0	28.2796	8.68199	7.4207	24.6332	0
Day 15	27.4997	30.3492	8.5843	0.5	0.5	13.4411	5.82615	8.788	28.7147	20.565	40.1912	47.4347	103.424	53.9447	78.2888	243.87	133.914	80.198	210.796	47.6928	47.3011	70.258	102.373	26.4042	51.1508	46.9228	80.2812
Day 18	30.036	45.8429	26.2946	16.7962	12.6579	29.1701	47.0463	26.9468	43.4868	66.24	147.508	115.78	312.288	107.264	318.324	662.103	244.085	269.427	522.91	148.76	127.084	264.777	306.914	69.6473	227.561	30.4764	257.117
