# Supplementary material for: Tenascin-C orchestrates radiotherapy-induced head and neck tumor regression
Source: EMBO Mol Med. 2026 Mar 31;18(5):1707–43. doi: 10.1038/s44321-026-00406-8 (PMC13179387; doi:10.1038/s44321-026-00406-8)
Supplement: Supplementary file 7 — Source data Fig. 5 [file 44321_2026_406_MOESM7_ESM.zip › Figure 5/Fig 5C.xlsx]

## Sheet: Feuil1
Gene	OSCC tumors (2^-ddCT)				OSCC + FRC tumors (2^-ddCT)
Ccl21	1.11	0.71	1.54	0.63	3.67	4.9	8.4	4.51
Ccr7	1.05	1.18	1	0.76	7.21	6.45	9.09	4.08
Tgfβ1	0.73	0.93	1.31	1.03	6.03	6.7	10.64	5.22
Il-10	0.69	0.81	1.25	1.24	4.18	2.57	6.9	5.62
Il-17	1.02	1.38	0.72	0.88	1.65	7.17	6.58	4.13
Acta2	1.5	0.56	1.76	0.18	5.45	3.4	4.44	8.87
Tnc	1.09	0.68	1.74	0.48	4.22	6.45	4.99	3.98
Col1a2	0.98	0.85	1.39	0.78	5.65	6.18	6.23	3.88
