# Supplementary material for: Tenascin-C orchestrates radiotherapy-induced head and neck tumor regression
Source: EMBO Mol Med. 2026 Mar 31;18(5):1707–43. doi: 10.1038/s44321-026-00406-8 (PMC13179387; doi:10.1038/s44321-026-00406-8)
Supplement: Supplementary file 8 — Source data Fig. 6 [file 44321_2026_406_MOESM8_ESM.zip]

Archive with 32 entries (28 files):
- Figure 6/
- __MACOSX/._Figure 6
- Figure 6/Fig 6F.xlsx
- __MACOSX/Figure 6/._Fig 6F.xlsx
- Figure 6/Fig 6A/
- __MACOSX/Figure 6/._Fig 6A
- Figure 6/Fig 6B.xlsx
- __MACOSX/Figure 6/._Fig 6B.xlsx
- Figure 6/Fig 6D.xlsx
- __MACOSX/Figure 6/._Fig 6D.xlsx
- Figure 6/Fig 6C/
- __MACOSX/Figure 6/._Fig 6C
- Figure 6/Fig 6E/
- __MACOSX/Figure 6/._Fig 6E
- Figure 6/Fig 6A/OSCC FRC MP5.tif
- __MACOSX/Figure 6/Fig 6A/._OSCC FRC MP5.tif
- Figure 6/Fig 6A/OSCC FRC MP5 crop.tif
- __MACOSX/Figure 6/Fig 6A/._OSCC FRC MP5 crop.tif
- Figure 6/Fig 6C/CAL33 TIF MP5.tif
- __MACOSX/Figure 6/Fig 6C/._CAL33 TIF MP5.tif
- Figure 6/Fig 6E/nircrop.tif
- __MACOSX/Figure 6/Fig 6E/._nircrop.tif
- Figure 6/Fig 6E/IRcrop.tif
- __MACOSX/Figure 6/Fig 6E/._IRcrop.tif
- Figure 6/Fig 6E/mp5.tif
- __MACOSX/Figure 6/Fig 6E/._mp5.tif
- Figure 6/Fig 6E/mp5crop.tif
- __MACOSX/Figure 6/Fig 6E/._mp5crop.tif
- Figure 6/Fig 6E/IR.tif
- __MACOSX/Figure 6/Fig 6E/._IR.tif
- Figure 6/Fig 6E/nir.tif
- __MACOSX/Figure 6/Fig 6E/._nir.tif
