# Supplementary material for: Tenascin-C orchestrates radiotherapy-induced head and neck tumor regression
Source: EMBO Mol Med. 2026 Mar 31;18(5):1707–43. doi: 10.1038/s44321-026-00406-8 (PMC13179387; doi:10.1038/s44321-026-00406-8)
Supplement: Supplementary file 8 — Source data Fig. 6 [file 44321_2026_406_MOESM8_ESM.zip › Figure 6/Fig 6F.xlsx]

## Sheet: Feuil1
	OSCC+ FRC
	NIR	IR	IR+MP5
Vimentin area/sphere (fold)	0.89044	3.3386	0.21
	1	5.126	0.99
	0.999672	3.599	0.9
