# Supplementary material for: Tenascin-C orchestrates radiotherapy-induced head and neck tumor regression
Source: EMBO Mol Med. 2026 Mar 31;18(5):1707–43. doi: 10.1038/s44321-026-00406-8 (PMC13179387; doi:10.1038/s44321-026-00406-8)
Supplement: Supplementary file 8 — Source data Fig. 6 [file 44321_2026_406_MOESM8_ESM.zip › Figure 6/Fig 6D.xlsx]

## Sheet: Feuil1
	CAL33+TIF
	NIR	NIR+MP5	IR	IR+MP5
Cell Number	19000	12000	6000	5000
	12000	8600	7200	5500
	15000	9000	7000	4000
