# Supplementary material for: Tenascin-C orchestrates radiotherapy-induced head and neck tumor regression
Source: EMBO Mol Med. 2026 Mar 31;18(5):1707–43. doi: 10.1038/s44321-026-00406-8 (PMC13179387; doi:10.1038/s44321-026-00406-8)
Supplement: Supplementary file 9 — Source data Fig. 7 [file 44321_2026_406_MOESM9_ESM.zip]

Archive with 8 entries (6 files):
- Figure 7/
- __MACOSX/._Figure 7
- Figure 7/7C/
- __MACOSX/Figure 7/._7C
- Figure 7/7C/Tumor TNC GP38.tif
- __MACOSX/Figure 7/7C/._Tumor TNC GP38.tif
- Figure 7/7C/TdLN TNC GP38.tif
- __MACOSX/Figure 7/7C/._TdLN TNC GP38.tif
